# Supplementary material for: ﻿Two new ant species of the genus Leptogenys (Hymenoptera, Formicidae) from Hainan, China, with a key to the known Chinese species
Source: Zookeys. 2024 Mar 15;1195:199–217. doi: 10.3897/zookeys.1195.115889 (PMC10960152; doi:10.3897/zookeys.1195.115889)
Supplement: XML Treatment for Leptogenys hainanensis [file zookeys.1195.115889-treatment1.xml]

<!DOCTYPE tp:taxon-treatment
  PUBLIC "-//TaxonX//DTD Taxonomic Treatment Publishing DTD v0 20100105//EN" "tax-treatment-NSO.dtd">
<tp:taxon-treatment xmlns:tp="http://www.plazi.org/taxpub"><tp:treatment-meta><kwd-group><label>Taxon classification</label><kwd>
              <named-content content-type="kingdom">Animalia</named-content>
            </kwd></kwd-group><mixed-citation publication-type="journal"><person-group><name><surname>Chen</surname><given-names>Chao</given-names></name><name><surname>Chen</surname><given-names>Zhilin</given-names></name><name><surname>Xu</surname><given-names>Zhenghui</given-names></name><name><surname>Fu</surname><given-names>Qishan</given-names></name><name><surname>Fu</surname><given-names>Liwen</given-names></name></person-group><article-title>﻿Two new ant species of the genus <italic><tp:taxon-name><tp:taxon-name-part taxon-name-part-type="genus" reg="Leptogenys">Leptogenys</tp:taxon-name-part></tp:taxon-name></italic> (<tp:taxon-name><tp:taxon-name-part taxon-name-part-type="order">Hymenoptera</tp:taxon-name-part></tp:taxon-name>, <tp:taxon-name><tp:taxon-name-part taxon-name-part-type="family">Formicidae</tp:taxon-name-part></tp:taxon-name>) from Hainan, China, with a key to the known Chinese species</article-title><source>Zookeys</source><day>15</day><month>03</month><year>2024</year><volume>1195</volume><fpage>199</fpage><lpage>217</lpage><pub-id pub-id-type="doi">10.3897/zookeys.1195.115889</pub-id></mixed-citation></tp:treatment-meta><tp:nomenclature><label>﻿</label><tp:taxon-name>
            <object-id xmlns:xlink="http://www.w3.org/1999/xlink" content-type="arpha" xlink:type="simple">56CACF68-5C14-5A3F-BDBA-FE2A9D904FD8</object-id>
            <tp:taxon-name-part taxon-name-part-type="genus" reg="Leptogenys">Leptogenys</tp:taxon-name-part>
            <tp:taxon-name-part taxon-name-part-type="species" reg="hainanensis">hainanensis</tp:taxon-name-part>
            <object-id xmlns:xlink="http://www.w3.org/1999/xlink" content-type="zoobank" xlink:type="simple">https://zoobank.org/39DED636-393B-4EA7-B0E7-ABD4220B94A3</object-id>
          </tp:taxon-name><tp:taxon-status xmlns:xlink="http://www.w3.org/1999/xlink" xlink:type="simple">sp. nov.</tp:taxon-status><xref ref-type="fig" rid="F1">Figs 1A–D</xref><xref ref-type="fig" rid="F2">, 2</xref></tp:nomenclature><tp:treatment-sec sec-type="type material" id="SECID0EXFAE"><title>Type material.</title><p><bold><italic>Holotype</italic></bold>: worker, China: Hainan Province, Qiongzhong County, Yinggeling Nature Reserve, Yinggezui sub-station, <named-content xmlns:xlink="http://www.w3.org/1999/xlink" content-type="dwc:verbatimCoordinates" xlink:type="simple"><named-content content-type="geo-json" specific-use="{&#34;type&#34;:&#34;Point&#34;,&#34;coordinates&#34;:[109.559167,19.048333]}" id="NCID0EFGAE" xlink:type="simple">19.048333°N, 109.559167°E</named-content></named-content>, 750 m, 28.VII.2022, Chao Chen leg. The holotype specimen is deposited in Kunming Natural History Museum of Zoology, Kunming Institute of Zoology, Chinese Academy of Sciences (KIZCAS), Kunming, Yunnan Province, China, Reg. No. KIZ20220009 (unique specimen identifiers). <bold><italic>Paratype</italic></bold>: 1 worker, China: Hainan Province, Ledong County, Jianfengling, <named-content xmlns:xlink="http://www.w3.org/1999/xlink" content-type="dwc:verbatimCoordinates" xlink:type="simple"><named-content content-type="geo-json" specific-use="{&#34;type&#34;:&#34;Point&#34;,&#34;coordinates&#34;:[108.898611,18.727222]}" id="NCID0EQGAE" xlink:type="simple">18.727222N, 108.898611E</named-content></named-content>, 950 m, 9.IV.2016, Zhi-Lin Chen leg. The paratype specimen is deposited in the Insect Collection, Guangxi Normal University (GXNU), Guilin, Guangxi Zhuang Autonomous Region, China, Reg. No. G160246 (unique specimen identifiers).</p></tp:treatment-sec><tp:treatment-sec sec-type="description" id="SECID0EVGAE"><title>Description.</title><p><bold>Holotype worker</bold> (Fig. <xref ref-type="fig" rid="F1">1A–D</xref>): <abbrev xmlns:xlink="http://www.w3.org/1999/xlink" xlink:title="Head length" id="ABBRID0EBHAE" xlink:type="simple">HL</abbrev> 2.34, <abbrev xmlns:xlink="http://www.w3.org/1999/xlink" xlink:title="Head lateral margin length" id="ABBRID0EFHAE" xlink:type="simple">HLL</abbrev> 1.47, <abbrev xmlns:xlink="http://www.w3.org/1999/xlink" xlink:title="Anterior head length" id="ABBRID0EJHAE" xlink:type="simple">HLA</abbrev> 0.33, <abbrev xmlns:xlink="http://www.w3.org/1999/xlink" xlink:title="Head width" id="ABBRID0ENHAE" xlink:type="simple">HW</abbrev> 2.42, <abbrev xmlns:xlink="http://www.w3.org/1999/xlink" xlink:title="Mandible length" id="ABBRID0ERHAE" xlink:type="simple">ML</abbrev> 1.87, <abbrev xmlns:xlink="http://www.w3.org/1999/xlink" xlink:title="Clypeal median lobe length" id="ABBRID0EVHAE" xlink:type="simple">CML</abbrev> 0.45, <abbrev xmlns:xlink="http://www.w3.org/1999/xlink" xlink:title="Cephalic Index" id="ABBRID0EZHAE" xlink:type="simple">CI</abbrev> 103, <abbrev xmlns:xlink="http://www.w3.org/1999/xlink" xlink:title="Scape length" id="ABBRID0E4HAE" xlink:type="simple">SL</abbrev> 2.54, <abbrev xmlns:xlink="http://www.w3.org/1999/xlink" xlink:title="Scape index" id="ABBRID0EBIAE" xlink:type="simple">SI</abbrev> 105, <abbrev xmlns:xlink="http://www.w3.org/1999/xlink" xlink:title="Eye diameter" id="ABBRID0EFIAE" xlink:type="simple">ED</abbrev> 0.48, <abbrev xmlns:xlink="http://www.w3.org/1999/xlink" xlink:title="Pronotum length" id="ABBRID0EJIAE" xlink:type="simple">PrL</abbrev> 1.44, <abbrev xmlns:xlink="http://www.w3.org/1999/xlink" xlink:title="Pronotum height" id="ABBRID0ENIAE" xlink:type="simple">PrH</abbrev> 1.06, <abbrev xmlns:xlink="http://www.w3.org/1999/xlink" xlink:title="pronotum width" id="ABBRID0ERIAE" xlink:type="simple">PrW</abbrev> 1.58, <abbrev xmlns:xlink="http://www.w3.org/1999/xlink" xlink:title="Weber’s length (= alitrunk length)" id="ABBRID0EVIAE" xlink:type="simple">WL</abbrev> 4.23, <abbrev xmlns:xlink="http://www.w3.org/1999/xlink" xlink:title="Total length" id="ABBRID0EZIAE" xlink:type="simple">TL</abbrev> 13.1, <abbrev xmlns:xlink="http://www.w3.org/1999/xlink" xlink:title="Petiole length" id="ABBRID0E4IAE" xlink:type="simple">PL</abbrev> 1.22, <abbrev xmlns:xlink="http://www.w3.org/1999/xlink" xlink:title="Petiole height" id="ABBRID0EBJAE" xlink:type="simple">PH</abbrev> 1.54, <abbrev xmlns:xlink="http://www.w3.org/1999/xlink" xlink:title="Dorsal petiole width" id="ABBRID0EFJAE" xlink:type="simple">DPW</abbrev> 1.05, <abbrev xmlns:xlink="http://www.w3.org/1999/xlink" xlink:title="Lateral petiole index" id="ABBRID0EJJAE" xlink:type="simple">LPI</abbrev> 126, <abbrev xmlns:xlink="http://www.w3.org/1999/xlink" xlink:title="Dorsal petiole index" id="ABBRID0ENJAE" xlink:type="simple">PDPI</abbrev> 86.</p><fig id="F1" position="float" orientation="portrait"><object-id xmlns:xlink="http://www.w3.org/1999/xlink" content-type="doi" xlink:type="simple">10.3897/zookeys.1195.115889.figure1</object-id><object-id xmlns:xlink="http://www.w3.org/1999/xlink" content-type="arpha" xlink:type="simple">464C9344-AD91-5C0E-BFB2-489BA950FFD6</object-id><label>Figure 1.</label><caption><p><italic><tp:taxon-name><tp:taxon-name-part taxon-name-part-type="genus" reg="Leptogenys">Leptogenys</tp:taxon-name-part><tp:taxon-name-part taxon-name-part-type="species" reg="hainanensis">hainanensis</tp:taxon-name-part></tp:taxon-name></italic> sp. nov. worker <bold>A</bold> body in lateral view <bold>B</bold> body in dorsal view <bold>C</bold> head in full-face view <bold>D</bold> petiole in dorsal view.</p></caption><graphic xmlns:xlink="http://www.w3.org/1999/xlink" xlink:href="zookeys-1195-199_article-115889__-g001.jpg" position="float" orientation="portrait" xlink:type="simple" id="oo_1002196.jpg"><uri content-type="original_file" xlink:type="simple">https://binary.pensoft.net/fig/1002196</uri></graphic></fig><p>In full-face view, head presents a roughly trapezoidal shape, with anterior widening, length slightly longer than its width. Posterior margin straight and carinate, posterior corners narrowly rounded, lateral margins display a subtle convexity. Mandibles elongate and slender, with a masticatory margin, forming into the inner margin without a distinct angle; lamellae extension at masticatory margin and inner mandible; large gap formed between clypeus and mandible when fully closed (Fig. <xref ref-type="fig" rid="F1">1C</xref>). Clypeus triangularly produced, with blunt apex; anterior clypeal margin fringed with narrow translucent lamella; median longitudinal carina of clypeus sharp. Antennae composed of 12 segments, with scape extending beyond posterior corner of head by 2/5 of its length (<abbrev xmlns:xlink="http://www.w3.org/1999/xlink" xlink:title="Scape index" id="ABBRID0EXKAE" xlink:type="simple">SI</abbrev> 105). Basal flagellar (third antennal) segment elongate, markedly longer than neighboring antennal segments (lengths of segments 2, 3, 4: 0.36 mm, 0.64 mm, 0.43 mm). Eyes moderately large, occupying ~ 1/3 of lateral cephalic margin, position in close proximity to base of mandibles (<abbrev xmlns:xlink="http://www.w3.org/1999/xlink" xlink:title="Anterior head length" id="ABBRID0E2KAE" xlink:type="simple">HLA</abbrev> 0.33).</p><fig id="F2" position="float" orientation="portrait"><object-id xmlns:xlink="http://www.w3.org/1999/xlink" content-type="doi" xlink:type="simple">10.3897/zookeys.1195.115889.figure2</object-id><object-id xmlns:xlink="http://www.w3.org/1999/xlink" content-type="arpha" xlink:type="simple">B5C96CA3-B4C2-53E7-8A29-2E8BDA1965DD</object-id><label>Figure 2.</label><caption><p>Distribution of the two new species of <italic><tp:taxon-name><tp:taxon-name-part taxon-name-part-type="genus" reg="Leptogenys">Leptogenys</tp:taxon-name-part></tp:taxon-name></italic> in Hainan, China. The gradients of the map indicate the topography.</p></caption><graphic xmlns:xlink="http://www.w3.org/1999/xlink" xlink:href="zookeys-1195-199_article-115889__-g002.jpg" position="float" orientation="portrait" xlink:type="simple" id="oo_1002197.jpg"><uri content-type="original_file" xlink:type="simple">https://binary.pensoft.net/fig/1002197</uri></graphic></fig><p>In lateral view, promesonotum presents a moderately convex form and a slight elevation compared to propodeum. Promesonotal suture is discernible but not deeply marked. Prosternal process blunt round. Metanotal groove narrow and deeply impressed. Dorsum of propodeum displays a gentle convexity and slopes posteriorly, with a length ~ 2 × that of the declivity. Propodeum armed with triangular tooth at level of spiracle; propodeal declivity with carina uniting apices of these teeth; area anteriad to carina concave in cross-section, with mostly smooth and shiny surface; area posteriad to carina depressed as broad transverse sulcus. Petiolar node robust and approximately trapezoidal in shape, displaying a slight posterior inclination. Its anterior and dorsal margins exhibit a mild convexity, with anterodorsal corner broadly rounded and posterior margin straight. An acute spine extends posterodorsally from posterodorsal corner. Subpetiolar process shaped as sub-rectangular tubercle with gentle posterior slope. Gaster roughly cylindrical, with distinct constriction between two basal segments and extruding sting. Prora shaped as sharp, ventrally directed, lobe at anteroventral angle of first gastral segment.</p><p>In dorsal view, mesosoma exhibits a slight constriction at mesopleuron, with pronotum being marginally wider than propodeum. Sides of pronotum feature moderate convexity. Promesonotal suture and deeply notched metanotal groove present. Sides of mesopleuron appear almost straight, while those of propodeum display a mild convexity. Petiolar node roughly trapezoidal, widening posteriorly, with slightly convex sides and posterior margin that extends into triangular process with bifid apex.</p><p>Mandibles finely longitudinally striated with smooth and shiny interspaces, while clypeus and dorsum of the head exhibit dense longitudinal striae, vertex displaying dense transverse striae. Mesosomal dorsum densely longitudinally striated, with striation transitioning to reticulate pattern on mesonotum and posterior part of propodeum. Mesopleura and metapleura relatively smooth, with few oblique striations on lower part of metapleura. Petiole coarsely reticulate, with short, small prominences at interface. Gastral have many distinct hairs bearing punctures. Abundant suberect to subdecumbent short hairs and depressed pubescence adorn dorsal aspect of body, appressed pubescence present on cephalic dorsum, antennae, and legs. Scapes and tibiae exhibit dense depressed pubescence. Body displays black coloration, with mandibles, apical antennal segments, and legs exhibiting reddish brown hue, and eyes appearing grey.</p><p><bold>Paratype worker</bold>: <abbrev xmlns:xlink="http://www.w3.org/1999/xlink" xlink:title="Head length" id="ABBRID0E1LAE" xlink:type="simple">HL</abbrev> 2.11, <abbrev xmlns:xlink="http://www.w3.org/1999/xlink" xlink:title="Head lateral margin length" id="ABBRID0E5LAE" xlink:type="simple">HLL</abbrev> 1.35, <abbrev xmlns:xlink="http://www.w3.org/1999/xlink" xlink:title="Anterior head length" id="ABBRID0ECMAE" xlink:type="simple">HLA</abbrev> 0.29, <abbrev xmlns:xlink="http://www.w3.org/1999/xlink" xlink:title="Head width" id="ABBRID0EGMAE" xlink:type="simple">HW</abbrev> 2.17, <abbrev xmlns:xlink="http://www.w3.org/1999/xlink" xlink:title="Mandible length" id="ABBRID0EKMAE" xlink:type="simple">ML</abbrev> 1.92, <abbrev xmlns:xlink="http://www.w3.org/1999/xlink" xlink:title="Clypeal median lobe length" id="ABBRID0EOMAE" xlink:type="simple">CML</abbrev> 0.39, <abbrev xmlns:xlink="http://www.w3.org/1999/xlink" xlink:title="Cephalic Index" id="ABBRID0ESMAE" xlink:type="simple">CI</abbrev> 102, <abbrev xmlns:xlink="http://www.w3.org/1999/xlink" xlink:title="Scape length" id="ABBRID0EWMAE" xlink:type="simple">SL</abbrev> 2.40, <abbrev xmlns:xlink="http://www.w3.org/1999/xlink" xlink:title="Scape index" id="ABBRID0E1MAE" xlink:type="simple">SI</abbrev> 111, <abbrev xmlns:xlink="http://www.w3.org/1999/xlink" xlink:title="Eye diameter" id="ABBRID0E5MAE" xlink:type="simple">ED</abbrev> 0.48, <abbrev xmlns:xlink="http://www.w3.org/1999/xlink" xlink:title="Pronotum length" id="ABBRID0ECNAE" xlink:type="simple">PrL</abbrev> 1.51, <abbrev xmlns:xlink="http://www.w3.org/1999/xlink" xlink:title="Pronotum height" id="ABBRID0EGNAE" xlink:type="simple">PrH</abbrev> 1.01, <abbrev xmlns:xlink="http://www.w3.org/1999/xlink" xlink:title="pronotum width" id="ABBRID0EKNAE" xlink:type="simple">PrW</abbrev> 1.62, <abbrev xmlns:xlink="http://www.w3.org/1999/xlink" xlink:title="Weber’s length (= alitrunk length)" id="ABBRID0EONAE" xlink:type="simple">WL</abbrev> 4.08, <abbrev xmlns:xlink="http://www.w3.org/1999/xlink" xlink:title="Total length" id="ABBRID0ESNAE" xlink:type="simple">TL</abbrev> 12.6, <abbrev xmlns:xlink="http://www.w3.org/1999/xlink" xlink:title="Petiole length" id="ABBRID0EWNAE" xlink:type="simple">PL</abbrev> 1.26, <abbrev xmlns:xlink="http://www.w3.org/1999/xlink" xlink:title="Petiole height" id="ABBRID0E1NAE" xlink:type="simple">PH</abbrev> 1.46, <abbrev xmlns:xlink="http://www.w3.org/1999/xlink" xlink:title="Dorsal petiole width" id="ABBRID0E5NAE" xlink:type="simple">DPW</abbrev> 1.03, <abbrev xmlns:xlink="http://www.w3.org/1999/xlink" xlink:title="Lateral petiole index" id="ABBRID0ECOAE" xlink:type="simple">LPI</abbrev> 116, <abbrev xmlns:xlink="http://www.w3.org/1999/xlink" xlink:title="Dorsal petiole index" id="ABBRID0EGOAE" xlink:type="simple">PDPI</abbrev> 82 (<italic>n</italic> = 1). Resembling the holotype worker, the specimen exhibits relatively coarser striation on the mesosomal dorsum and obliquely coarse striation on the metapleura. Additionally, the legs display a brownish black hue.</p><p><bold>Queen and male.</bold> Unknown.</p></tp:treatment-sec><tp:treatment-sec sec-type="comparisons" id="SECID0EQOAE"><title>Comparative notes.</title><p>In addition to being similar to <italic><tp:taxon-name><tp:taxon-name-part taxon-name-part-type="genus" reg="Leptogenys">Leptogenys</tp:taxon-name-part><tp:taxon-name-part taxon-name-part-type="species" reg="leleji">leleji</tp:taxon-name-part></tp:taxon-name></italic> Zryanin, 2016, this new species is significantly different from other Chinese and Oriental species. The common characteristics with <italic><tp:taxon-name><tp:taxon-name-part taxon-name-part-type="genus" reg="Leptogenys">L.</tp:taxon-name-part><tp:taxon-name-part taxon-name-part-type="species" reg="leleji">leleji</tp:taxon-name-part></tp:taxon-name></italic> (Fig. <xref ref-type="fig" rid="F3">3A–C</xref>) are as follows: the cephalic capsule is wider than long; the anterior clypeal margin is fringed with a narrow translucent lamella; the mandibles are linear, a large gap is formed between clypeus and mandible when fully closed; the basal flagellar (third antennal) segment is elongate; the dorsum of the body with standing hairs; the propodeum with lateral teeth, and posterior apex of petiole in profile is drawn out into a tooth (<xref ref-type="bibr" rid="B41">Zryanin 2016</xref>). In the new species (Fig. <xref ref-type="fig" rid="F1">1A–D</xref>), with the head in full-face view, the posterior margin is straight and carinate, and the posterior corners are narrowly rounded, while the lateral margins display a subtle convexity; the distance between the ventral eye margin and the anterior clypeal margin is shorter (<abbrev xmlns:xlink="http://www.w3.org/1999/xlink" xlink:title="Anterior head length" id="ABBRID0EYPAE" xlink:type="simple">HLA</abbrev> 0.33); dorsum of the head exhibits dense longitudinal striae; the eyes’ greatest diameter is greater than the maximal width of the scape; the posterior process of the petiolar node is relatively longer and bifid at the apex, with an abundance of short, small prominences on the reticulation interface. Conversely, in <italic><tp:taxon-name><tp:taxon-name-part taxon-name-part-type="genus" reg="Leptogenys">L.</tp:taxon-name-part><tp:taxon-name-part taxon-name-part-type="species" reg="leleji">leleji</tp:taxon-name-part></tp:taxon-name></italic>, the head in full-face view is markedly wider anteriorly than posteriorly, the lateral and posterior margins form a continuous convexity, the occipital carina is distinct; the distance between the ventral eye margin and the anterior clypeal margin is moderate (<abbrev xmlns:xlink="http://www.w3.org/1999/xlink" xlink:title="Anterior head length" id="ABBRID0EHQAE" xlink:type="simple">HLA</abbrev> 0.41); dorsum of the head with sparse longitudinal striae; eyes’ greatest diameter is greater than the maximal width of the scape; the posterior process of the petiolar node is relatively shorter and not bifid at the apex, and lacks the short, small prominences on the reticulation interface.</p><fig id="F3" position="float" orientation="portrait"><object-id xmlns:xlink="http://www.w3.org/1999/xlink" content-type="doi" xlink:type="simple">10.3897/zookeys.1195.115889.figure3</object-id><object-id xmlns:xlink="http://www.w3.org/1999/xlink" content-type="arpha" xlink:type="simple">DE3EAAB5-875D-58A7-8914-937832EB6565</object-id><label>Figure 3.</label><caption><p><italic><tp:taxon-name><tp:taxon-name-part taxon-name-part-type="genus" reg="Leptogenys">Leptogenys</tp:taxon-name-part><tp:taxon-name-part taxon-name-part-type="species" reg="leleji">leleji</tp:taxon-name-part></tp:taxon-name></italic> worker (from <xref ref-type="bibr" rid="B1">AntWeb 2023</xref>, photographer: V.A. Zryanin) <bold>A</bold> body in lateral view <bold>B</bold> mesosoma and petiole in dorsal view <bold>C</bold> head in full-face view.</p></caption><graphic xmlns:xlink="http://www.w3.org/1999/xlink" xlink:href="zookeys-1195-199_article-115889__-g003.jpg" position="float" orientation="portrait" xlink:type="simple" id="oo_1002198.jpg"><uri content-type="original_file" xlink:type="simple">https://binary.pensoft.net/fig/1002198</uri></graphic></fig></tp:treatment-sec><tp:treatment-sec sec-type="etymology" id="SECID0ENRAE"><title>Etymology.</title><p>The species name <italic>hainanensis</italic> is a Latin feminine singular adjective in the nominative case and refers to Hainan Province, where the first specimen of this species was collected. The name is unchangeable.</p></tp:treatment-sec><ref-list><ref id="B1"><mixed-citation xmlns:xlink="http://www.w3.org/1999/xlink" xlink:type="simple">AntWeb (<year>2023</year>) AntWeb, California Academy of Sciences, San Francisco, California, USA. <ext-link xlink:href="http://www.antweb.org/" ext-link-type="uri" xlink:type="simple">http://www.antweb.org/</ext-link> [Accessed 10 March 2023]</mixed-citation></ref><ref id="B41"><mixed-citation xmlns:xlink="http://www.w3.org/1999/xlink" xlink:type="simple"><person-group><name name-style="western"><surname>Zryanin</surname><given-names>VA</given-names></name></person-group> (<year>2016</year>) <article-title>A remarkable new species of <italic><tp:taxon-name><tp:taxon-name-part taxon-name-part-type="genus">Leptogenys</tp:taxon-name-part></tp:taxon-name></italic> Roger, 1861 (<tp:taxon-name><tp:taxon-name-part taxon-name-part-type="order">Hymenoptera</tp:taxon-name-part></tp:taxon-name>: <tp:taxon-name><tp:taxon-name-part taxon-name-part-type="family">Formicidae</tp:taxon-name-part></tp:taxon-name>) from Vietnam.</article-title><source>Evraziatskii Entomologicheskii Zhurnal</source><volume>15</volume>(<issue>1</issue>): <fpage>50</fpage>–<lpage>54</lpage>.</mixed-citation></ref></ref-list></tp:taxon-treatment>
