# Supplementary material for: ﻿Two new ant species of the genus Leptogenys (Hymenoptera, Formicidae) from Hainan, China, with a key to the known Chinese species
Source: Zookeys. 2024 Mar 15;1195:199–217. doi: 10.3897/zookeys.1195.115889 (PMC10960152; doi:10.3897/zookeys.1195.115889)
Supplement: XML Treatment for Leptogenys zhoui [file zookeys.1195.115889-treatment2.xml]

<!DOCTYPE tp:taxon-treatment
  PUBLIC "-//TaxonX//DTD Taxonomic Treatment Publishing DTD v0 20100105//EN" "tax-treatment-NSO.dtd">
<tp:taxon-treatment xmlns:tp="http://www.plazi.org/taxpub"><tp:treatment-meta><kwd-group><label>Taxon classification</label><kwd>
              <named-content content-type="kingdom">Animalia</named-content>
            </kwd></kwd-group><mixed-citation publication-type="journal"><person-group><name><surname>Chen</surname><given-names>Chao</given-names></name><name><surname>Chen</surname><given-names>Zhilin</given-names></name><name><surname>Xu</surname><given-names>Zhenghui</given-names></name><name><surname>Fu</surname><given-names>Qishan</given-names></name><name><surname>Fu</surname><given-names>Liwen</given-names></name></person-group><article-title>﻿Two new ant species of the genus <italic><tp:taxon-name><tp:taxon-name-part taxon-name-part-type="genus" reg="Leptogenys">Leptogenys</tp:taxon-name-part></tp:taxon-name></italic> (<tp:taxon-name><tp:taxon-name-part taxon-name-part-type="order">Hymenoptera</tp:taxon-name-part></tp:taxon-name>, <tp:taxon-name><tp:taxon-name-part taxon-name-part-type="family">Formicidae</tp:taxon-name-part></tp:taxon-name>) from Hainan, China, with a key to the known Chinese species</article-title><source>Zookeys</source><day>15</day><month>03</month><year>2024</year><volume>1195</volume><fpage>199</fpage><lpage>217</lpage><pub-id pub-id-type="doi">10.3897/zookeys.1195.115889</pub-id></mixed-citation></tp:treatment-meta><tp:nomenclature><label>﻿</label><tp:taxon-name>
            <object-id xmlns:xlink="http://www.w3.org/1999/xlink" content-type="arpha" xlink:type="simple">2318B587-D1DF-51C3-8115-690EC24FFF86</object-id>
            <tp:taxon-name-part taxon-name-part-type="genus" reg="Leptogenys">Leptogenys</tp:taxon-name-part>
            <tp:taxon-name-part taxon-name-part-type="species" reg="zhoui">zhoui</tp:taxon-name-part>
            <object-id xmlns:xlink="http://www.w3.org/1999/xlink" content-type="zoobank" xlink:type="simple">https://zoobank.org/C5B46D93-7930-4CA0-A1A9-05F3FA8A5EA2</object-id>
          </tp:taxon-name><tp:taxon-status xmlns:xlink="http://www.w3.org/1999/xlink" xlink:type="simple">sp. nov.</tp:taxon-status><xref ref-type="fig" rid="F2">Figs 2</xref><xref ref-type="fig" rid="F4">, 4A–D</xref></tp:nomenclature><tp:treatment-sec sec-type="type material" id="SECID0EGTAE"><title>Type material.</title><p><bold><italic>Holotype</italic></bold>: worker, China: Hainan Province, Baisha County, Nanmeiling forest park, Yaqiong sub-station, <named-content xmlns:xlink="http://www.w3.org/1999/xlink" content-type="dwc:verbatimCoordinates" xlink:type="simple"><named-content content-type="geo-json" specific-use="{&#34;type&#34;:&#34;Point&#34;,&#34;coordinates&#34;:[109.349167,19.144167]}" id="NCID0EUTAE" xlink:type="simple">19.144167°N, 109.349167°E</named-content></named-content>, 700m, 2.VIII.2022, Chao Chen leg. The holotype specimen is deposited in Kunming Natural History Museum of Zoology, Kunming Institute of Zoology, Chinese Academy of Sciences (KIZCAS), Kunming, Yunnan Province, China, Reg. No. KIZ20220196 (unique specimen identifiers). <bold><italic>Paratypes</italic></bold>: 2 workers, data the same as holotype. One paratype worker is deposited in GXNU. No. KIZ20220197 (unique specimen identifiers); 1 paratype worker is deposited in the Insect Collection, Southwest Forestry University (SWFU), Kunming, Yunnan Province, China. No. KIZ20220198 (unique specimen identifiers)</p></tp:treatment-sec><tp:treatment-sec sec-type="description" id="SECID0E3TAE"><title>Description.</title><p><bold>Holotype worker</bold> (Fig. <xref ref-type="fig" rid="F4">4</xref>): <abbrev xmlns:xlink="http://www.w3.org/1999/xlink" xlink:title="Head length" id="ABBRID0EIUAE" xlink:type="simple">HL</abbrev> 0.91, <abbrev xmlns:xlink="http://www.w3.org/1999/xlink" xlink:title="Head lateral margin length" id="ABBRID0EMUAE" xlink:type="simple">HLL</abbrev> 0.75, <abbrev xmlns:xlink="http://www.w3.org/1999/xlink" xlink:title="Anterior head length" id="ABBRID0EQUAE" xlink:type="simple">HLA</abbrev> 0.17, <abbrev xmlns:xlink="http://www.w3.org/1999/xlink" xlink:title="Head width" id="ABBRID0EUUAE" xlink:type="simple">HW</abbrev> 0.81, <abbrev xmlns:xlink="http://www.w3.org/1999/xlink" xlink:title="Mandible length" id="ABBRID0EYUAE" xlink:type="simple">ML</abbrev> 0.49, <abbrev xmlns:xlink="http://www.w3.org/1999/xlink" xlink:title="Clypeal median lobe length" id="ABBRID0E3UAE" xlink:type="simple">CML</abbrev> 0.12, <abbrev xmlns:xlink="http://www.w3.org/1999/xlink" xlink:title="Cephalic Index" id="ABBRID0EAVAE" xlink:type="simple">CI</abbrev> 89, <abbrev xmlns:xlink="http://www.w3.org/1999/xlink" xlink:title="Scape length" id="ABBRID0EEVAE" xlink:type="simple">SL</abbrev> 0.68, <abbrev xmlns:xlink="http://www.w3.org/1999/xlink" xlink:title="Scape index" id="ABBRID0EIVAE" xlink:type="simple">SI</abbrev> 84, <abbrev xmlns:xlink="http://www.w3.org/1999/xlink" xlink:title="Eye diameter" id="ABBRID0EMVAE" xlink:type="simple">ED</abbrev> 0.10, <abbrev xmlns:xlink="http://www.w3.org/1999/xlink" xlink:title="Pronotum length" id="ABBRID0EQVAE" xlink:type="simple">PrL</abbrev> 0.69, <abbrev xmlns:xlink="http://www.w3.org/1999/xlink" xlink:title="Pronotum height" id="ABBRID0EUVAE" xlink:type="simple">PrH</abbrev> 0.49, <abbrev xmlns:xlink="http://www.w3.org/1999/xlink" xlink:title="pronotum width" id="ABBRID0EYVAE" xlink:type="simple">PrW</abbrev> 0.61, <abbrev xmlns:xlink="http://www.w3.org/1999/xlink" xlink:title="Weber’s length (= alitrunk length)" id="ABBRID0E3VAE" xlink:type="simple">WL</abbrev> 1.53, <abbrev xmlns:xlink="http://www.w3.org/1999/xlink" xlink:title="Total length" id="ABBRID0EAWAE" xlink:type="simple">TL</abbrev> 4.4, <abbrev xmlns:xlink="http://www.w3.org/1999/xlink" xlink:title="Petiole length" id="ABBRID0EEWAE" xlink:type="simple">PL</abbrev> 0.26, <abbrev xmlns:xlink="http://www.w3.org/1999/xlink" xlink:title="Petiole height" id="ABBRID0EIWAE" xlink:type="simple">PH</abbrev> 0.46, <abbrev xmlns:xlink="http://www.w3.org/1999/xlink" xlink:title="Dorsal petiole width" id="ABBRID0EMWAE" xlink:type="simple">DPW</abbrev> 0.35, <abbrev xmlns:xlink="http://www.w3.org/1999/xlink" xlink:title="Lateral petiole index" id="ABBRID0EQWAE" xlink:type="simple">LPI</abbrev> 174, <abbrev xmlns:xlink="http://www.w3.org/1999/xlink" xlink:title="Dorsal petiole index" id="ABBRID0EUWAE" xlink:type="simple">PDPI</abbrev> 135.</p><fig id="F4" position="float" orientation="portrait"><object-id xmlns:xlink="http://www.w3.org/1999/xlink" content-type="doi" xlink:type="simple">10.3897/zookeys.1195.115889.figure4</object-id><object-id xmlns:xlink="http://www.w3.org/1999/xlink" content-type="arpha" xlink:type="simple">1914108E-A27A-540E-BE18-CA084A472322</object-id><label>Figure 4.</label><caption><p><italic><tp:taxon-name><tp:taxon-name-part taxon-name-part-type="genus" reg="Leptogenys">Leptogenys</tp:taxon-name-part><tp:taxon-name-part taxon-name-part-type="species" reg="zhoui">zhoui</tp:taxon-name-part></tp:taxon-name></italic> sp. nov. worker <bold>A</bold> body in lateral view <bold>B</bold> body in dorsal view <bold>C</bold> head in full-face view <bold>D</bold> mandibles in full-face view.</p></caption><graphic xmlns:xlink="http://www.w3.org/1999/xlink" xlink:href="zookeys-1195-199_article-115889__-g004.jpg" position="float" orientation="portrait" xlink:type="simple" id="oo_1002199.jpg"><uri content-type="original_file" xlink:type="simple">https://binary.pensoft.net/fig/1002199</uri></graphic></fig><p>Head in full-face view slightly wider anteriorly than posteriorly with straight posterior margins and narrowly rounded posterior corners. Lateral margins exhibit a subtle convexity. Mandibles display parallel inner and outer margins, with masticatory margin adorned with three or four teeth. Anterior portion of clypeus concave medially, while dentate protrusions emerge on both sides. Short frontal ridge extends slightly beyond upper end of eyes, and well-developed frontal lobes cover antennal sockets. 12-segmented antennae boast thickened funiculus towards the end, with scape reaching just to posterior head corner. Eyes, of medium size, have maximum diameter ~ 2/3 that of scape and located at 1/5 in front of lateral cephalic margin (<abbrev xmlns:xlink="http://www.w3.org/1999/xlink" xlink:title="Head lateral margin length" id="ABBRID0E1XAE" xlink:type="simple">HLL</abbrev> 0.75, <abbrev xmlns:xlink="http://www.w3.org/1999/xlink" xlink:title="Anterior head length" id="ABBRID0E5XAE" xlink:type="simple">HLA</abbrev> 0.17).</p><p>In lateral view, promesonotum slightly raised, with distinct promesonotal suture and metanotal groove absent. Promesonotum pleural suture and meso-metathoracic pleural suture evident, terminating at metathoracic spiracle. Dorsum of propodeum appears nearly straight, maintaining same horizontal plane as promesonotum, with slightly convex declivity. Length of dorsum of propodeum is ~ 1.5 × that of declivity, with curved transition from slope at back. Petiolar node carries a roughly trapezoidal shape, with weakly convex anterior margin and straight posterior margin, with convex dorsal margins. Well-developed subpetiolar process features a rounded anterior corner. Gaster adopts an approximately cylindrical form, with sting extruding.</p><p>In dorsal view, promesonotal suture distinct, while metanotal groove absent. Pronotum anteriorly a round shape, lateral margins convex. Mesonotum trapezoidal, wider in front and narrowing towards back. Propodeum square, with slightly convex lateral margins. Petiolar node dorsum semicircular, with round front and transverse posterior margin, ~ 1.8 × wider than its length (<abbrev xmlns:xlink="http://www.w3.org/1999/xlink" xlink:title="Petiole length" id="ABBRID0EFYAE" xlink:type="simple">PL</abbrev> 0.26, <abbrev xmlns:xlink="http://www.w3.org/1999/xlink" xlink:title="Petiole height" id="ABBRID0EJYAE" xlink:type="simple">PH</abbrev> 0.46).</p><p>Mandibles exhibit sparse pits along inner edge, while both sides of clypeus display longitudinal striae. Funiculus appears densely punctate, while remainder of body smooth and shiny. Erect or suberect hairs abundant abaxially on body, with only funiculus adorned with dense decumbent pubescence. Body reddish brown.</p><p><bold>Paratype worker</bold>: <abbrev xmlns:xlink="http://www.w3.org/1999/xlink" xlink:title="Head length" id="ABBRID0ESYAE" xlink:type="simple">HL</abbrev> 0.89–0.90, <abbrev xmlns:xlink="http://www.w3.org/1999/xlink" xlink:title="Head lateral margin length" id="ABBRID0EWYAE" xlink:type="simple">HLL</abbrev> 0.74–0.75, <abbrev xmlns:xlink="http://www.w3.org/1999/xlink" xlink:title="Anterior head length" id="ABBRID0E1YAE" xlink:type="simple">HLA</abbrev> 0.17, <abbrev xmlns:xlink="http://www.w3.org/1999/xlink" xlink:title="Head width" id="ABBRID0E5YAE" xlink:type="simple">HW</abbrev> 0.81–0.83, <abbrev xmlns:xlink="http://www.w3.org/1999/xlink" xlink:title="Mandible length" id="ABBRID0ECZAE" xlink:type="simple">ML</abbrev> 0.47–0.50, <abbrev xmlns:xlink="http://www.w3.org/1999/xlink" xlink:title="Clypeal median lobe length" id="ABBRID0EGZAE" xlink:type="simple">CML</abbrev> 0.11–0.12, <abbrev xmlns:xlink="http://www.w3.org/1999/xlink" xlink:title="Cephalic Index" id="ABBRID0EKZAE" xlink:type="simple">CI</abbrev> 91, <abbrev xmlns:xlink="http://www.w3.org/1999/xlink" xlink:title="Scape length" id="ABBRID0EOZAE" xlink:type="simple">SL</abbrev> 0.67–0.68, <abbrev xmlns:xlink="http://www.w3.org/1999/xlink" xlink:title="Scape index" id="ABBRID0ESZAE" xlink:type="simple">SI</abbrev> 82, <abbrev xmlns:xlink="http://www.w3.org/1999/xlink" xlink:title="Eye diameter" id="ABBRID0EWZAE" xlink:type="simple">ED</abbrev> 0.10, <abbrev xmlns:xlink="http://www.w3.org/1999/xlink" xlink:title="Pronotum length" id="ABBRID0E1ZAE" xlink:type="simple">PrL</abbrev> 0.62, <abbrev xmlns:xlink="http://www.w3.org/1999/xlink" xlink:title="Pronotum height" id="ABBRID0E5ZAE" xlink:type="simple">PrH</abbrev> 0.46–0.47, <abbrev xmlns:xlink="http://www.w3.org/1999/xlink" xlink:title="pronotum width" id="ABBRID0EC1AE" xlink:type="simple">PrW</abbrev> 0.60–0.61, <abbrev xmlns:xlink="http://www.w3.org/1999/xlink" xlink:title="Weber’s length (= alitrunk length)" id="ABBRID0EG1AE" xlink:type="simple">WL</abbrev> 1.42–1.48, <abbrev xmlns:xlink="http://www.w3.org/1999/xlink" xlink:title="Total length" id="ABBRID0EK1AE" xlink:type="simple">TL</abbrev> 4.1–4.2, <abbrev xmlns:xlink="http://www.w3.org/1999/xlink" xlink:title="Petiole length" id="ABBRID0EO1AE" xlink:type="simple">PL</abbrev> 0.26, <abbrev xmlns:xlink="http://www.w3.org/1999/xlink" xlink:title="Petiole height" id="ABBRID0ES1AE" xlink:type="simple">PH</abbrev> 0.43–0.45, <abbrev xmlns:xlink="http://www.w3.org/1999/xlink" xlink:title="Dorsal petiole width" id="ABBRID0EW1AE" xlink:type="simple">DPW</abbrev> 0.34-0.37, <abbrev xmlns:xlink="http://www.w3.org/1999/xlink" xlink:title="Lateral petiole index" id="ABBRID0E11AE" xlink:type="simple">LPI</abbrev> 165-172, <abbrev xmlns:xlink="http://www.w3.org/1999/xlink" xlink:title="Dorsal petiole index" id="ABBRID0E51AE" xlink:type="simple">PDPI</abbrev> 131-140 (<italic>n</italic> = 2). Similar to holotype worker.</p><p><bold>Queen and male.</bold> Unknown.</p></tp:treatment-sec><tp:treatment-sec sec-type="comparisons" id="SECID0EI2AE"><title>Comparative notes.</title><p>The new species is compared against species within the <italic><tp:taxon-name><tp:taxon-name-part taxon-name-part-type="genus" reg="Leptogenys">L.</tp:taxon-name-part><tp:taxon-name-part taxon-name-part-type="species" reg="crassicornis">crassicornis</tp:taxon-name-part></tp:taxon-name></italic> species group, characterized by a square head, a smooth appearance, mandibles with a dentate masticatory margin, and short antennae. The new species exhibits the closest resemblance to <italic><tp:taxon-name><tp:taxon-name-part taxon-name-part-type="genus" reg="Leptogenys">Leptogenys</tp:taxon-name-part><tp:taxon-name-part taxon-name-part-type="species" reg="crassicornis">crassicornis</tp:taxon-name-part></tp:taxon-name></italic> Emery, 1895 (Fig. <xref ref-type="fig" rid="F5">5A–C</xref>). In full-face view of the new species, sparse pits adorn the inner edge of the mandibles, while the middle part of the anterior clypeus displays a concave feature and forms dentate protrusions on both sides. The eyes are of moderate size, with a maximum diameter of ~ 2/3 of the maximum diameter of the scape. In lateral view, the petiolar node is moderately thick and ~ 1/2 the height (<abbrev xmlns:xlink="http://www.w3.org/1999/xlink" xlink:title="Petiole length" id="ABBRID0EI3AE" xlink:type="simple">PL</abbrev> 0.26, <abbrev xmlns:xlink="http://www.w3.org/1999/xlink" xlink:title="Petiole height" id="ABBRID0EM3AE" xlink:type="simple">PH</abbrev> 0.46), while the dorsum of the propodeum appears nearly straight and aligns with the promesonotum in the same horizontal plane. Furthermore, the body, abaxially, exhibits a profusion of erect or suberect hairs. Conversely, in <italic><tp:taxon-name><tp:taxon-name-part taxon-name-part-type="genus" reg="Leptogenys">L.</tp:taxon-name-part><tp:taxon-name-part taxon-name-part-type="species" reg="crassicornis">crassicornis</tp:taxon-name-part></tp:taxon-name></italic>, ’the inner edge of the mandible lacks pits or has only one or two pits in full-face view. The anterior aspect of the clypeus is rounded, and the eyes are smaller, with a maximum diameter of ~ 1/2 of the maximum diameter of the scape. In lateral view, the petiolar node appears thick and ~ 4/5 of the height (<abbrev xmlns:xlink="http://www.w3.org/1999/xlink" xlink:title="Petiole length" id="ABBRID0E23AE" xlink:type="simple">PL</abbrev> 0.33, <abbrev xmlns:xlink="http://www.w3.org/1999/xlink" xlink:title="Petiole height" id="ABBRID0E63AE" xlink:type="simple">PH</abbrev> 0.41), while the dorsum of the promesonotum is higher than the propodeum. Additionally, the body, abaxially, bears sparse erect or suberect hairs and decumbent pubescence.</p><fig id="F5" position="float" orientation="portrait"><object-id xmlns:xlink="http://www.w3.org/1999/xlink" content-type="doi" xlink:type="simple">10.3897/zookeys.1195.115889.figure5</object-id><object-id xmlns:xlink="http://www.w3.org/1999/xlink" content-type="arpha" xlink:type="simple">9A804149-92F1-50E1-810E-0CCA609D9BCE</object-id><label>Figure 5.</label><caption><p><italic><tp:taxon-name><tp:taxon-name-part taxon-name-part-type="genus" reg="Leptogenys">Leptogenys</tp:taxon-name-part><tp:taxon-name-part taxon-name-part-type="species" reg="crassicornis">crassicornis</tp:taxon-name-part></tp:taxon-name></italic> worker (from <xref ref-type="bibr" rid="B1">AntWeb 2023</xref>, <ext-link xmlns:xlink="http://www.w3.org/1999/xlink" ext-link-type="uri" xlink:href="http://www.antweb.org/specimen/CASENT0281924" xlink:type="simple">CASENT0281924</ext-link>, photographer: Shannon Hartman) <bold>A</bold> body in lateral view <bold>B</bold> body in dorsal view <bold>C</bold> head in full-face view.</p></caption><graphic xmlns:xlink="http://www.w3.org/1999/xlink" xlink:href="zookeys-1195-199_article-115889__-g005.jpg" position="float" orientation="portrait" xlink:type="simple" id="oo_1002200.jpg"><uri content-type="original_file" xlink:type="simple">https://binary.pensoft.net/fig/1002200</uri></graphic></fig><p>The new species bears resemblance to <italic><tp:taxon-name><tp:taxon-name-part taxon-name-part-type="genus" reg="Leptogenys">Leptogenys</tp:taxon-name-part><tp:taxon-name-part taxon-name-part-type="species" reg="myops">myops</tp:taxon-name-part></tp:taxon-name></italic> (Emery, 1887) (Fig. <xref ref-type="fig" rid="F6">6A–C</xref>). In the new species, body size is relatively large (<abbrev xmlns:xlink="http://www.w3.org/1999/xlink" xlink:title="Total length" id="ABBRID0EW5AE" xlink:type="simple">TL</abbrev> &gt; 4 mm); in full-face view, the anterior clypeal margin is fringed with two or three peg-like setae medially; the antennal scape reaches just to the posterior head corner; the eyes are relatively large (<abbrev xmlns:xlink="http://www.w3.org/1999/xlink" xlink:title="Eye diameter" id="ABBRID0E15AE" xlink:type="simple">ED</abbrev> 0.1 mm); the dorsum of the propodeum appears nearly straight and aligns with the promesonotum in the same horizontal plane. Furthermore, the body, abaxially, exhibits a profusion of erect or suberect hairs. Conversely, in <italic><tp:taxon-name><tp:taxon-name-part taxon-name-part-type="genus" reg="Leptogenys">L.</tp:taxon-name-part><tp:taxon-name-part taxon-name-part-type="species" reg="myops">myops</tp:taxon-name-part></tp:taxon-name></italic>, the body size is relatively small (<abbrev xmlns:xlink="http://www.w3.org/1999/xlink" xlink:title="Total length" id="ABBRID0EJ6AE" xlink:type="simple">TL</abbrev> &lt; 4 mm); in full-face view, the anterior clypeal margin is not fringed medially; the antennal scape does not reach the posterior head corner; the eyes are relatively small (<abbrev xmlns:xlink="http://www.w3.org/1999/xlink" xlink:title="Eye diameter" id="ABBRID0EN6AE" xlink:type="simple">ED</abbrev> 0.07 mm); the metanotal groove divides the dorsal outline of the mesosoma into two distinct convexities in lateral view; body, abaxially, bears sparse erect or suberect hairs and decumbent pubescence.</p><fig id="F6" position="float" orientation="portrait"><object-id xmlns:xlink="http://www.w3.org/1999/xlink" content-type="doi" xlink:type="simple">10.3897/zookeys.1195.115889.figure6</object-id><object-id xmlns:xlink="http://www.w3.org/1999/xlink" content-type="arpha" xlink:type="simple">A3E4BA3C-83A3-5CEB-A158-67B6E07D59DF</object-id><label>Figure 6.</label><caption><p><italic><tp:taxon-name><tp:taxon-name-part taxon-name-part-type="genus" reg="Leptogenys">Leptogenys</tp:taxon-name-part><tp:taxon-name-part taxon-name-part-type="species" reg="myops">myops</tp:taxon-name-part></tp:taxon-name></italic> worker (from <xref ref-type="bibr" rid="B1">AntWeb 2023</xref>, <ext-link xmlns:xlink="http://www.w3.org/1999/xlink" ext-link-type="uri" xlink:href="http://www.antweb.org/specimen/CASENT0281925" xlink:type="simple">CASENT0281925</ext-link>, photographer: Shannon Hartman) <bold>A</bold> body in lateral view <bold>B</bold> body in dorsal view <bold>C</bold> head in full-face view.</p></caption><graphic xmlns:xlink="http://www.w3.org/1999/xlink" xlink:href="zookeys-1195-199_article-115889__-g006.jpg" position="float" orientation="portrait" xlink:type="simple" id="oo_1002201.jpg"><uri content-type="original_file" xlink:type="simple">https://binary.pensoft.net/fig/1002201</uri></graphic></fig></tp:treatment-sec><tp:treatment-sec sec-type="etymology" id="SECID0EUAAG"><title>Etymology.</title><p>The newly discovered species is named in honor of Professor Shanyi Zhou of Guangxi Normal University, in commemoration of his exceptional contributions to the field of ant taxonomy in China. The name <italic>zhoui</italic> was created by adding the singular Latin genitive case suffix -i to the last name of a male person. The name is unchangeable.</p></tp:treatment-sec><tp:treatment-sec><!--Section generated to contain objects referenced in tp:taxon-treatment.--><fig id="F2" position="float" orientation="portrait"><object-id xmlns:xlink="http://www.w3.org/1999/xlink" content-type="doi" xlink:type="simple">10.3897/zookeys.1195.115889.figure2</object-id><object-id xmlns:xlink="http://www.w3.org/1999/xlink" content-type="arpha" xlink:type="simple">B5C96CA3-B4C2-53E7-8A29-2E8BDA1965DD</object-id><label>Figure 2.</label><caption><p>Distribution of the two new species of <italic><tp:taxon-name><tp:taxon-name-part taxon-name-part-type="genus" reg="Leptogenys">Leptogenys</tp:taxon-name-part></tp:taxon-name></italic> in Hainan, China. The gradients of the map indicate the topography.</p></caption><graphic xmlns:xlink="http://www.w3.org/1999/xlink" xlink:href="zookeys-1195-199_article-115889__-g002.jpg" position="float" orientation="portrait" xlink:type="simple" id="oo_1002197.jpg"><uri content-type="original_file" xlink:type="simple">https://binary.pensoft.net/fig/1002197</uri></graphic></fig></tp:treatment-sec><ref-list><ref id="B1"><mixed-citation xmlns:xlink="http://www.w3.org/1999/xlink" xlink:type="simple">AntWeb (<year>2023</year>) AntWeb, California Academy of Sciences, San Francisco, California, USA. <ext-link xlink:href="http://www.antweb.org/" ext-link-type="uri" xlink:type="simple">http://www.antweb.org/</ext-link> [Accessed 10 March 2023]</mixed-citation></ref></ref-list></tp:taxon-treatment>
