# Supplementary material for: ﻿Two new ant species of the genus Leptogenys (Hymenoptera, Formicidae) from Hainan, China, with a key to the known Chinese species
Source: Zookeys. 2024 Mar 15;1195:199–217. doi: 10.3897/zookeys.1195.115889 (PMC10960152; doi:10.3897/zookeys.1195.115889)
Supplement: Supplementary material 2 — Specific geographical coordinates of the two new species [file zookeys-1195-199_article-115889__-s002.csv]

species name	ID	latitude	longitude
Leptogenys hainanensis sp. nov.	No. KIZ20220009	109.559108	19.048233	Holotype
Leptogenys hainanensis sp. nov.	No. G160246	108.898539	18.727122	Paratype
Leptogenys zhoui sp. nov.	No. KIZ20220196	109.349103	19.144286	Holotype and Paratype
